# Supplementary material for: T-Cell Defects Associated to Lack of Spike-Specific Antibodies after BNT162b2 Full Immunization Followed by a Booster Dose in Patients with Common Variable Immune Deficiencies
Source: Cells. 2022 Jun 14;11(12):1918. doi: 10.3390/cells11121918 (PMC9221747; doi:10.3390/cells11121918)
Supplement: Supplementary file 1 [file cells-11-01918-s001.zip]

Archive with 1 entries (1 files):
- cells-1742439-supplementary.pdf
